# Supplementary material for: Role of Extracellular Vesicles in Crohn’s Patients on Adalimumab Who Received COVID-19 Vaccination
Source: Int J Mol Sci. 2024 Aug 14;25(16):8853. doi: 10.3390/ijms25168853 (PMC11355036; doi:10.3390/ijms25168853)
Supplement: Supplementary file 1 [file ijms-25-08853-s001.zip]

Archive with 1 entries (1 files):
- ijms-3139833-supplementary.pdf
